# Supplementary material for: Blood transfusion in total knee arthroplasty and total hip arthroplasty: A nationwide study of complications, costs and predictive modelling
Source: J Exp Orthop. 2025 Jul 13;12(3):e70317. doi: 10.1002/jeo2.70317 (PMC12255935; doi:10.1002/jeo2.70317)
Supplement: Supplementary file 1 — Supporting Information – AI Blood.zip This supplementary ZIP file includes the blood transfusion prediction software used in this study. The file contains: GUI_BloodTransfusion.py – the main Python script for launching the graphical user interface (GUI). Readme.txt – a user guide explaining how to run the software and interpret results. pkl_files/– contains three subfolders (dnn, logistic_regression, and random_forest), each with the respective trained machine learning models used for prediction. [file JEO2-12-e70317-s001.zip]

Archive with 19 entries (8 files):
- AI Blood/
- AI Blood/GUI_BloodTransfusion.py
- AI Blood/pkl_files/
- AI Blood/pkl_files/dnn/
- AI Blood/pkl_files/dnn/hip/
- AI Blood/pkl_files/dnn/hip/blood_transfusion_hip_dnn.pkl
- AI Blood/pkl_files/dnn/knee/
- AI Blood/pkl_files/dnn/knee/blood_transfusion_knee_dnn.pkl
- AI Blood/pkl_files/logestic_regression/
- AI Blood/pkl_files/logestic_regression/hip/
- AI Blood/pkl_files/logestic_regression/hip/blood_transfusion_hip_logreg.pkl
- AI Blood/pkl_files/logestic_regression/knee/
- AI Blood/pkl_files/logestic_regression/knee/blood_transfusion_knee_logreg.pkl
- AI Blood/pkl_files/random_forest/
- AI Blood/pkl_files/random_forest/hip/
- AI Blood/pkl_files/random_forest/hip/Blood_transfusion_hip_rf.pkl
- AI Blood/pkl_files/random_forest/knee/
- AI Blood/pkl_files/random_forest/knee/Blood_transfusion_knee_rf.pkl
- AI Blood/Readme.txt
