# Supplementary material for: Blood transfusion in total knee arthroplasty and total hip arthroplasty: A nationwide study of complications, costs and predictive modelling
Source: J Exp Orthop. 2025 Jul 13;12(3):e70317. doi: 10.1002/jeo2.70317 (PMC12255935; doi:10.1002/jeo2.70317)
Supplement: Supplementary file 1 — Supporting Information – AI Blood.zip This supplementary ZIP file includes the blood transfusion prediction software used in this study. The file contains: GUI_BloodTransfusion.py – the main Python script for launching the graphical user interface (GUI). Readme.txt – a user guide explaining how to run the software and interpret results. pkl_files/– contains three subfolders (dnn, logistic_regression, and random_forest), each with the respective trained machine learning models used for prediction. [file JEO2-12-e70317-s001.zip › AI Blood/GUI_BloodTransfusion.py]

import tkinter as tk
from tkinter import ttk
import pandas as pd
import numpy as np
import joblib
import torch
import torch.nn as nn

# -------------------------------
# DNN Model Definition (MLPModel)
# -------------------------------
class MLPModel(nn.Module):
    def __init__(self, input_dim, units_1, units_2, units_3, dropout_1, dropout_2, dropout_3):
        super(MLPModel, self).__init__()
        self.fc1 = nn.Linear(input_dim, units_1)
        self.bn1 = nn.BatchNorm1d(units_1)
        self.dropout1 = nn.Dropout(dropout_1)
        self.fc2 = nn.Linear(units_1, units_2)
        self.bn2 = nn.BatchNorm1d(units_2)
        self.dropout2 = nn.Dropout(dropout_2)
        self.fc3 = nn.Linear(units_2, units_3)
        self.bn3 = nn.BatchNorm1d(units_3)
        self.dropout3 = nn.Dropout(dropout_3)
        self.fc4 = nn.Linear(units_3, 1)  # Output layer for binary classification

    def forward(self, x):
        x = torch.relu(self.bn1(self.fc1(x)))
        x = self.dropout1(x)
        x = torch.relu(self.bn2(self.fc2(x)))
        x = self.dropout2(x)
        x = torch.relu(self.bn3(self.fc3(x)))
        x = self.dropout3(x)
        logits = self.fc4(x)  # Raw logits for BCEWithLogitsLoss
        return logits
    
# Define ICD columns for HIP and KNEE procedures:
HIP_ICD_COLUMNS = ["D50", "D62", "D63", "D64", "D69", "D72", "E03", "E11", "E55", "E66", "E78", "E83", "E86", "E87",
                   "F10", "F17", "F32", "F41", "G25", "G43", "G47", "G62", "G89", "H40", "H91", "I10", "I11", "I12",
                   "I13", "I25", "I27", "I34", "I35", "I48", "I50", "I73", "I95", "J44", "J45", "J96", "K21", "K59",
                   "M06", "M10", "M16", "M19", "M21", "M24", "M25", "M48", "M54", "M79", "M81", "M85", "M87", "M96",
                   "N17", "N18", "N39", "N40", "R00", "R11", "R33", "R50", "R73", "S72", "T84", "Y79", "Y83", "Y92",
                   "Z23", "Z47", "Z68", "Z79", "Z80", "Z82", "Z83", "Z85", "Z86", "Z87", "Z88", "Z90", "Z91", "Z92",
                   "Z95", "Z96", "Z98", "Z99"]
KNEE_ICD_COLUMNS = ["D50", "D62", "D63", "D64", "D69", "D72", "E03", "E11", "E55", "E66", "E78", "E83", "E86", "E87",
                    "F17", "F32", "F41", "G25", "G47", "G62", "G89", "H40", "H91", "I10", "I11", "I12", "I13", "I25",
                    "I35", "I42", "I48", "I50", "I73", "I95", "J44", "J45", "J96", "J98", "K21", "K44", "K59", "M06",
                    "M10", "M17", "M19", "M21", "M24", "M25", "M54", "M65", "M79", "M81", "M85", "N17", "N18", "N39",
                    "N40", "R00", "R09", "R11", "R33", "R50", "R73", "T40", "T84", "Y83", "Y92", "Z23", "Z47", "Z68",
                    "Z79", "Z80", "Z82", "Z83", "Z85", "Z86", "Z87", "Z88", "Z90", "Z91", "Z92", "Z95", "Z96", "Z98",
                    "Z99"]

model_obj = None
scaler_obj = None
icd_columns = []  # Will be set to HIP_ICD_COLUMNS or KNEE_ICD_COLUMNS


def load_model():
    global model_obj, scaler_obj, icd_columns
    proc_choice = proc_var.get()  # "HIP" or "KNEE"
    selected_model = model_var.get()  # Get the selected model (Logistic Regression, Random Forest, DNN)
    file_path = ""
    if proc_choice == "" or selected_model == "":
        log("ERROR: No procedure or model selected.")
        return  # Exit if nothing is selected

    # Set ICD columns based on procedure choice
    if proc_choice == "HIP":
        icd_columns = HIP_ICD_COLUMNS
    else:
        icd_columns = KNEE_ICD_COLUMNS

    # Load the model based on selection
    if selected_model == "Logistic Regression":
        if proc_choice == "HIP":
            file_path = "./pkl_files/logestic_regression/hip/blood_transfusion_hip_logreg.pkl"
        else:
            file_path = "./pkl_files/logestic_regression/knee/blood_transfusion_knee_logreg.pkl"
        try:
            model_obj = joblib.load(file_path)
            log(f"Loaded Logistic Regression model from {file_path} successfully.")
        except Exception as e:
            log(f"ERROR loading model: {e}")
            model_obj = None

    elif selected_model == "Random Forest":
        if proc_choice == "HIP":
            file_path = "./pkl_files/random_forest/hip/Blood_transfusion_hip_rf.pkl"
        else:
            file_path = "./pkl_files/random_forest/knee/Blood_transfusion_knee_rf.pkl"
        try:
            model_obj = joblib.load(file_path)
            log(f"Loaded Random Forest model from {file_path} successfully.")
        except Exception as e:
            log(f"ERROR loading model: {e}")
            model_obj = None

    elif selected_model == "DNN":
        # For DNN, create an instance of MLPModel and load the state dictionary
        if proc_choice == "HIP":
            file_path = "./pkl_files/dnn/hip/blood_transfusion_hip_dnn.pkl"  # adjust file path as needed
            # HIP training parameters
            units_1 = 64
            units_2 = 64
            units_3 = 48
            dropout_1 = 0.3
            dropout_2 = 0.5
            dropout_3 = 0.3
        else:
            file_path = "./pkl_files/dnn/knee/blood_transfusion_knee_dnn.pkl"  # adjust file path as needed
            # KNEE training parameters
            units_1 = 128
            units_2 = 64
            units_3 = 64
            dropout_1 = 0.2
            dropout_2 = 0.5
            dropout_3 = 0.5

        # The input dimension is number of ICD columns + AGE and FEMALE
        input_dim = len(icd_columns) + 2  
        try:
            model_obj = MLPModel(input_dim, units_1, units_2, units_3, dropout_1, dropout_2, dropout_3)
            model_obj.load_state_dict(torch.load(file_path, map_location=torch.device('cpu')))
            model_obj.eval()  # Set the model to evaluation mode
            log(f"Loaded DNN model from {file_path} successfully.")
        except Exception as e:
            log(f"ERROR loading DNN model: {e}")
            model_obj = None


def predict_single_patient():
    global model_obj, scaler_obj, icd_columns
    if not model_obj:
        log("ERROR: No model loaded. Please load a model first!")
        return

    # Retrieve Age value
    try:
        age_val = float(age_entry.get())
    except ValueError:
        log("ERROR: Age must be specified.")
        return

    # Retrieve gender value
    gen_str = gender_var.get().lower()
    gender_val = 1.0 if gen_str.startswith("f") else 0.0

    # Retrieve ICD-10 codes and process them
    typed_codes = icd_entry.get().strip()
    code_list = [c.strip().upper() for c in typed_codes.split(",") if c.strip()]

    # Create a data row for prediction
    row_dict = {"AGE": age_val, "FEMALE": gender_val}
    for c in icd_columns:
        row_dict[c] = 0.0
    for code in code_list:
        grp = code[:3]
        if grp in row_dict:
            row_dict[grp] = 1.0

    final_cols = ["AGE", "FEMALE"] + icd_columns
    single_df = pd.DataFrame([row_dict])[final_cols]

    selected_model = model_var.get()
    if selected_model == "DNN":
        # For DNN, convert input DataFrame to a torch tensor and compute probability
        model_obj.eval()
        input_tensor = torch.tensor(single_df.values, dtype=torch.float32)
        with torch.no_grad():
            logits = model_obj(input_tensor)
            probability = torch.sigmoid(logits).item()
        log(f"Estimated Probability (DNN): {probability:.2f}")
    else:
        # For other models (Logistic Regression, Random Forest) use their predict methods
        try:
            if hasattr(model_obj, "predict_proba"):
                prob = model_obj.predict_proba(single_df)[0, 1]
            else:
                label = model_obj.predict(single_df)[0]
                prob = float(label)
            log(f"Estimated Probability: {prob:.2f}")
        except Exception as e:
            log(f"Prediction error: {e}")

def log(msg):
    add_to_log(msg)
    output_text.see(tk.END)

############################
# GUI Setup
############################
def exit_app():
    root.destroy()

def set_procedure():
    add_to_log(f"Selected Procedure: {proc_var.get()}")

def set_model():
    add_to_log(f"Selected Model: {model_var.get()}")

def clear_log():
    output_text.config(state=tk.NORMAL)
    output_text.delete("1.0", tk.END)
    output_text.config(state=tk.DISABLED)

def add_to_log(text):
    output_text.config(state=tk.NORMAL)
    output_text.insert(tk.END, text + "\n")
    output_text.config(state=tk.DISABLED)

def reset_fields():
    proc_var.set("")
    model_var.set("")
    gender_var.set("female")
    age_entry.delete(0, tk.END)
    icd_entry.delete(0, tk.END)
    clear_log()

def clear_patient_data():
    gender_var.set("female")
    age_entry.delete(0, tk.END)
    icd_entry.delete(0, tk.END)

root = tk.Tk()
root.title("Hip/Knee Blood Transfusion Prediction")
root.geometry("900x600")
root.configure(bg="#2c0038")

style = ttk.Style()
style.theme_use("clam")
style.configure("TButton", background="#4eb1ff", foreground="white")
style.configure("TLabel", background="#2c0038", foreground="white")
root.option_add("*Font", ("Helvetica", 14))

# Procedure Selection (Hip/Knee)
proc_frame = tk.LabelFrame(root, text="Procedure (Hip or Knee)", bg="#2c0038", fg="white")
proc_frame.pack(fill="x", padx=10, pady=5)
proc_var = tk.StringVar(value="")  # No default selection
hip_rb = tk.Radiobutton(proc_frame, text="Hip Replacement", variable=proc_var, value="HIP",
                        bg="#2c0038", fg="white", selectcolor="#2c0038", command=set_procedure)
knee_rb = tk.Radiobutton(proc_frame, text="Knee Replacement", variable=proc_var, value="KNEE",
                         bg="#2c0038", fg="white", selectcolor="#2c0038", command=set_procedure)
hip_rb.pack(anchor="w", padx=5, pady=3)
knee_rb.pack(anchor="w", padx=5, pady=3)

# Model Selection (Logistic Regression, Random Forest, DNN)
model_frame = tk.LabelFrame(root, text="Select Machine Learning Model", bg="#2c0038", fg="white")
model_frame.pack(fill="x", padx=10, pady=5)
model_var = tk.StringVar(value="")  # No default selection
log_reg_rb = tk.Radiobutton(model_frame, text="Logistic Regression", variable=model_var, value="Logistic Regression",
                            bg="#2c0038", fg="white", selectcolor="#2c0038", command=set_model)
rand_forest_rb = tk.Radiobutton(model_frame, text="Random Forest", variable=model_var, value="Random Forest",
                                bg="#2c0038", fg="white", selectcolor="#2c0038", command=set_model)
dnn_rb = tk.Radiobutton(model_frame, text="DNN", variable=model_var, value="DNN",
                        bg="#2c0038", fg="white", selectcolor="#2c0038", command=set_model)
log_reg_rb.pack(anchor="w", padx=5, pady=3)
rand_forest_rb.pack(anchor="w", padx=5, pady=3)
dnn_rb.pack(anchor="w", padx=5, pady=3)

# Load Model Button
load_btn = tk.Button(root, text="Load Model", command=load_model, bg="#4eb1ff", fg="white")
load_btn.pack(pady=10)

# Single Patient Data Entry
pat_frame = tk.LabelFrame(root, text="Single Patient Data", bg="#2c0038", fg="white")
pat_frame.pack(fill="x", padx=10, pady=5)
tk.Label(pat_frame, text="Age:", bg="#2c0038", fg="white").grid(row=0, column=0, sticky="e", padx=5, pady=5)
age_entry = tk.Entry(pat_frame)
age_entry.grid(row=0, column=1, sticky="w", padx=5, pady=5)
tk.Label(pat_frame, text="Gender (Female=1, Male=0):", bg="#2c0038", fg="white").grid(row=1, column=0, sticky="e", padx=5, pady=5)
gender_var = tk.StringVar(value="female")
g_f = tk.Radiobutton(pat_frame, text="Female", variable=gender_var, value="female",
                     bg="#2c0038", fg="white", selectcolor="#2c0038")
g_m = tk.Radiobutton(pat_frame, text="Male", variable=gender_var, value="male",
                     bg="#2c0038", fg="white", selectcolor="#2c0038")
g_f.grid(row=1, column=1, sticky="w")
g_m.grid(row=1, column=2, sticky="w")
tk.Label(pat_frame, text="ICD-10 Codes (comma separated):", bg="#2c0038", fg="white").grid(row=2, column=0, padx=5, pady=5, sticky="e")
icd_entry = tk.Entry(pat_frame, width=40)
icd_entry.grid(row=2, column=1, columnspan=2, sticky="w", padx=5, pady=5)

# Predict Button
predict_btn = tk.Button(pat_frame, text="Predict Probability", command=predict_single_patient,
                        bg="#ff007f", fg="white")
predict_btn.grid(row=3, column=0, columnspan=2, pady=10)

# Clear Patient Data Button
clear_patient_btn = tk.Button(pat_frame, text="Clear Patient Data", command=clear_patient_data,
                              bg="#ffaa00", fg="black")
clear_patient_btn.grid(row=3, column=2, pady=10)

# Log Output Frame
log_frame = tk.LabelFrame(root, text="Log Output", bg="#2c0038", fg="white")
log_frame.pack(fill="both", expand=True, padx=10, pady=5)
output_text = tk.Text(log_frame, height=10, bg="#4B0082", fg="white")
output_text.pack(fill="both", expand=True)
output_text.config(state=tk.DISABLED)

# Bottom Button Frame (Exit, Reset, Clear Log)
bottom_btn_frame = tk.Frame(root, bg="#2c0038")
bottom_btn_frame.pack(fill="x", padx=10, pady=5, side="bottom")
reset_btn = tk.Button(bottom_btn_frame, text="Reset", command=reset_fields, bg="#ffaa00", fg="black")
reset_btn.pack(side="left", padx=10, pady=5, expand=True)
clear_log_btn = tk.Button(bottom_btn_frame, text="Clear Log", command=clear_log, bg="#808080", fg="white")
clear_log_btn.pack(side="left", padx=10, pady=5, expand=True)
exit_btn = tk.Button(bottom_btn_frame, text="Exit", command=exit_app, bg="#cc0000", fg="white")
exit_btn.pack(side="right", padx=10, pady=5, expand=True)

root.mainloop()
