# Supplementary material for: Blood transfusion in total knee arthroplasty and total hip arthroplasty: A nationwide study of complications, costs and predictive modelling
Source: J Exp Orthop. 2025 Jul 13;12(3):e70317. doi: 10.1002/jeo2.70317 (PMC12255935; doi:10.1002/jeo2.70317)
Supplement: Supplementary file 1 — Supporting Information – AI Blood.zip This supplementary ZIP file includes the blood transfusion prediction software used in this study. The file contains: GUI_BloodTransfusion.py – the main Python script for launching the graphical user interface (GUI). Readme.txt – a user guide explaining how to run the software and interpret results. pkl_files/– contains three subfolders (dnn, logistic_regression, and random_forest), each with the respective trained machine learning models used for prediction. [file JEO2-12-e70317-s001.zip › AI Blood/Readme.txt]

# GUI Application - User Guide

## Prerequisites
Ensure that **Python 3** is installed on your system. If not, follow the installation steps below.

## Installation and Execution Steps

1. **Extract the Files:**
   - Unzip the provided GUI files into a directory of your choice.

2. **Open a Terminal:**
   - Navigate to the extracted folder.
   - Right-click inside the folder and select **"Open Terminal"** (or manually open a command prompt and navigate to the folder using `cd <path>`).

3. **Install Python:**
   - If Python 3 is not already installed, you can install it by running the following command:
     winget install Python.Python.3


4. **Verify Installation:**
   - Ensure that Python is installed correctly by checking the Python version:
     python3 --version


5. **Run the GUI:**
   - To launch the GUI, use the following command:
     python3 .\run_gui.py --gui <GUI_NAME>

     Replace `<GUI_NAME>` with one of the following options:
     - `BT`  -> Blood Transfusion

6. **Example Usage:**
   - To launch the **Blood Transfusion** GUI, run:
     python3 .\run_gui --gui BT


## How to Use the GUI

### 1. **Select Surgery Type**
   - Choose between **Knee Replacement** or **Hip Replacement** to define the medical context for the prediction.

### 2. **Select Machine Learning Model**
   - Once the surgery type is selected, choose from one of the following models:
     - **DNN (Deep Neural Network)**
     - **Random Forest**
     - **Logistic Regression**
   - After selecting the desired model, click **"Load Model"** to load the chosen model.

### 3. **Enter Patient Information**
   - To make a prediction, you will need to provide the following details about the patient:
     - **Age** (enter the patient's age in years)
     - **Gender** (select either Male or Female)
     - **ICD-10 Code** (enter the patient’s ICD-10 codes)

### 4. **Make Prediction**
   - After entering the patient details, click the **"Predict"** button. The application will calculate and display the **probability** based on the selected surgery type, model, and patient data.

### 5. **Switch Surgery Type and Model**
   - If you wish to switch to a different **surgery type**, simply choose a new surgery (Knee Replacement or Hip Replacement) and click **"Load Model"** to reload the model with the new surgery type.
   - You can also switch to a different **model** from the list (DNN, Random Forest, Logistic Regression) at any time. After selecting the new model, click **"Load Model"** again to load the new model and make predictions with the same or updated patient data.


### 6. **Additional Controls**
   - **Clear Patient Data**: Clears the patient specifications (age, gender, ICD-10 code) entered in the form.
   - **Clear Log**: Clears any logs or output that may have been printed or displayed in the log area.
   - **Reset**: Resets the entire application to its initial state, clearing both patient data and any selected model or surgery type.
   - **Exit**: Closes the application.

## Troubleshooting
- If you encounter **"Command not found"** for `python3`, try using `python` instead.
- Ensure you are in the correct directory before running the command.
